# Supplementary material for: Integrative Analysis of Transcriptome-Wide Association Study and Gene-Based Association Analysis Identifies In Silico Candidate Genes Associated with Juvenile Idiopathic Arthritis
Source: Int J Mol Sci. 2022 Nov 4;23(21):13555. doi: 10.3390/ijms232113555 (PMC9656154; doi:10.3390/ijms232113555)
Supplement: Supplementary file 1 [file ijms-23-13555-s001.zip]

Archive with 3 entries (2 files):
- ijms-1896019-supplementary-final/
- ijms-1896019-supplementary-final/Table S1.xls
- ijms-1896019-supplementary-final/Table S2.xls
