# Supplementary material for: Integrative Analysis of Transcriptome-Wide Association Study and Gene-Based Association Analysis Identifies In Silico Candidate Genes Associated with Juvenile Idiopathic Arthritis
Source: Int J Mol Sci. 2022 Nov 4;23(21):13555. doi: 10.3390/ijms232113555 (PMC9656154; doi:10.3390/ijms232113555)
Supplement: Supplementary file 1 [file ijms-23-13555-s001.zip › ijms-1896019-supplementary-final/Table S1.xls]

## Sheet: Table S1
Gene Symbol	Ensembl ID	Tissue	Chromosome	Gene start(bp)	Gene end(bp)	ZFUSION	PFUSION	FDRFUSION
MAGI3	ENSG00000081026	Artery_Tibial	1	113933371	114228545	-5.0236	5.07e-07	0.000562
MAGI3	ENSG00000081026	Muscle_Skeletal	1	113933371	114228545	-4.3602	1.3e-05	0.00735
MAGI3	ENSG00000081026	Heart_Atrial_Appendage	1	113933371	114228545	-4.4769	7.57e-06	0.0078
PHTF1	ENSG00000116793	Colon_Transverse	1	114239453	114302111	-4.9743	6.55e-07	0.00121
PHTF1	ENSG00000116793	Artery_Tibial	1	114239453	114302111	-4.7364	2.18e-06	0.00188
PHTF1	ENSG00000116793	Stomach	1	114239453	114302111	-4.2354	2.28e-05	0.0118
DCLRE1B	ENSG00000118655	Colon_Sigmoid	1	114447763	114456708	-4.9128	8.98e-07	0.00085
DCLRE1B	ENSG00000118655	Artery_Coronary	1	114447763	114456708	-5.134	2.84e-07	0.0011
DCLRE1B	ENSG00000118655	Colon_Transverse	1	114447763	114456708	-4.8689	1.12e-06	0.00121
DCLRE1B	ENSG00000118655	Spleen	1	114447763	114456708	-4.5882	4.47e-06	0.00266
PTPN22	ENSG00000134242	Spleen	1	114356433	114414381	4.2516	2.12e-05	0.00966
IL6R	ENSG00000160712	Cells_EBV-transformed_lymphocytes	1	154377669	154441926	4.9206	8.63e-07	0.00078
	ENSG00000227963	Liver	1	110828997	110881793	4.0668	4.77e-05	0.0431
	ENSG00000259834	Lung	1	111196182	111199662	4.7108	2.47e-06	0.00307
LMAN2L	ENSG00000114988	Whole_Blood	2	97371666	97405801	4.0984	4.16e-05	0.0169
LMAN2L	ENSG00000114988	Skin_Not_Sun_Exposed_Suprapubic	2	97371666	97405801	3.9832	6.8e-05	0.0308
LMAN2L	ENSG00000114988	Muscle_Skeletal	2	97371666	97405801	3.9502	7.81e-05	0.0331
LMAN2L	ENSG00000114988	Skin_Sun_Exposed_Lower_leg	2	97371666	97405801	3.9469	7.92e-05	0.042
UXS1	ENSG00000115652	Whole_Blood	2	106709759	106810795	3.8094	0.000139	0.0478
TMEM194B	ENSG00000189362	Colon_Sigmoid	2	191369068	191399448	3.9903	6.6e-05	0.0249
TMEM194B	ENSG00000189362	Skin_Not_Sun_Exposed_Suprapubic	2	191369068	191399448	-4.076	4.58e-05	0.0252
TMEM194B	ENSG00000189362	Artery_Aorta	2	191369068	191399448	3.8188	0.000134	0.0496
	ENSG00000230393	Artery_Aorta	2	100721381	100723966	-4.0353	5.45e-05	0.0235
ZNF197	ENSG00000186448	Skin_Not_Sun_Exposed_Suprapubic	3	44626380	44689963	3.9467	7.92e-05	0.0328
KIAA1109	ENSG00000138688	Skin_Sun_Exposed_Lower_leg	4	123073488	123283913	-4.3271	1.51e-05	0.00973
LNPEP	ENSG00000113441	Artery_Tibial	5	96271098	96373219	4.6374	3.53e-06	0.00236
LNPEP	ENSG00000113441	Artery_Aorta	5	96271098	96373219	4.5496	5.38e-06	0.00299
LNPEP	ENSG00000113441	Colon_Sigmoid	5	96271098	96373219	4.5224	6.12e-06	0.00312
LNPEP	ENSG00000113441	Nerve_Tibial	5	96271098	96373219	4.6012	4.2e-06	0.00635
LNPEP	ENSG00000113441	Whole_Blood	5	96271098	96373219	4.3813	1.18e-05	0.00647
LNPEP	ENSG00000113441	Skin_Not_Sun_Exposed_Suprapubic	5	96271098	96373219	-4.3503	1.36e-05	0.00863
ERAP2	ENSG00000164308	Cells_EBV-transformed_lymphocytes	5	96211643	96255420	4.545	5.49e-06	0.00216
ERAP2	ENSG00000164308	Artery_Tibial	5	96211643	96255420	4.6131	3.97e-06	0.00236
ERAP2	ENSG00000164308	Spleen	5	96211643	96255420	4.5933	4.36e-06	0.00266
ERAP2	ENSG00000164308	Artery_Aorta	5	96211643	96255420	4.5879	4.48e-06	0.00268
ERAP2	ENSG00000164308	Muscle_Skeletal	5	96211643	96255420	4.6435	3.43e-06	0.00273
ERAP2	ENSG00000164308	Colon_Transverse	5	96211643	96255420	4.5686	4.91e-06	0.00282
ERAP2	ENSG00000164308	Skin_Not_Sun_Exposed_Suprapubic	5	96211643	96255420	4.6353	3.56e-06	0.00282
ERAP2	ENSG00000164308	Colon_Sigmoid	5	96211643	96255420	4.5223	6.12e-06	0.00312
ERAP2	ENSG00000164308	Skin_Sun_Exposed_Lower_leg	5	96211643	96255420	4.6034	4.16e-06	0.00368
ERAP2	ENSG00000164308	Whole_Blood	5	96211643	96255420	4.5974	4.28e-06	0.00405
ERAP2	ENSG00000164308	Small_Intestine_Terminal_Ileum	5	96211643	96255420	4.5227	6.11e-06	0.00513
ERAP2	ENSG00000164308	Heart_Left_Ventricle	5	96211643	96255420	4.5755	4.75e-06	0.00628
ERAP2	ENSG00000164308	Nerve_Tibial	5	96211643	96255420	4.5879	4.48e-06	0.00635
ERAP2	ENSG00000164308	Heart_Atrial_Appendage	5	96211643	96255420	4.5879	4.48e-06	0.0078
RGS14	ENSG00000169220	Colon_Sigmoid	5	176784838	176799602	-4.8885	1.02e-06	0.00085
RGS14	ENSG00000169220	Lung	5	176784838	176799602	-4.9743	6.55e-07	0.00114
RGS14	ENSG00000169220	Skin_Not_Sun_Exposed_Suprapubic	5	176784838	176799602	-4.9453	7.6e-07	0.00118
RGS14	ENSG00000169220	Stomach	5	176784838	176799602	-4.7089	2.49e-06	0.00184
RGS14	ENSG00000169220	Artery_Coronary	5	176784838	176799602	-4.8883	1.02e-06	0.00197
RGS14	ENSG00000169220	Skin_Sun_Exposed_Lower_leg	5	176784838	176799602	-4.7717	1.83e-06	0.00216
RGS14	ENSG00000169220	Artery_Tibial	5	176784838	176799602	-4.6263	3.72e-06	0.00236
RGS14	ENSG00000169220	Artery_Aorta	5	176784838	176799602	-4.6569	3.21e-06	0.00249
RGS14	ENSG00000169220	Heart_Atrial_Appendage	5	176784838	176799602	-4.8549	1.2e-06	0.00402
RGS14	ENSG00000169220	Muscle_Skeletal	5	176784838	176799602	-4.452	8.51e-06	0.00515
RGS14	ENSG00000169220	Nerve_Tibial	5	176784838	176799602	-4.7123	2.45e-06	0.00549
RGS14	ENSG00000169220	Heart_Left_Ventricle	5	176784838	176799602	-4.3609	1.3e-05	0.00949
RGS14	ENSG00000169220	Colon_Transverse	5	176784838	176799602	-4.2196	2.45e-05	0.0122
	ENSG00000247121	Muscle_Skeletal	5	96149731	96271513	-4.6369	3.54e-06	0.00273
AHI1	ENSG00000135541	Whole_Blood	6	135604670	135818914	-4.7552	1.98e-06	0.00261
AHI1	ENSG00000135541	Skin_Not_Sun_Exposed_Suprapubic	6	135604670	135818914	-4.531	5.87e-06	0.00399
AHI1	ENSG00000135541	Cells_EBV-transformed_lymphocytes	6	135604670	135818914	-3.7913	0.00015	0.0318
AHI1	ENSG00000135541	Spleen	6	135604670	135818914	-3.8965	9.76e-05	0.0361
AHI1	ENSG00000135541	Artery_Tibial	6	135604670	135818914	-3.8857	0.000102	0.0388
LINC00271	ENSG00000231028	Skin_Not_Sun_Exposed_Suprapubic	6	135818489	136037193	-4.7615	1.92e-06	0.00183
LINC00271	ENSG00000231028	Skin_Sun_Exposed_Lower_leg	6	135818489	136037193	-4.0281	5.62e-05	0.0314
	ENSG00000234084	Cells_EBV-transformed_lymphocytes	6	135622706	135628296	-4.7455	2.08e-06	0.00115
	ENSG00000234084	Skin_Not_Sun_Exposed_Suprapubic	6	135622706	135628296	-4.5916	4.4e-06	0.00322
	ENSG00000234084	Small_Intestine_Terminal_Ileum	6	135622706	135628296	-4.0734	4.63e-05	0.0259
STEAP1B	ENSG00000105889	Artery_Coronary	7	22459063	22672544	4.3726	1.23e-05	0.00529
STEAP1B	ENSG00000105889	Skin_Not_Sun_Exposed_Suprapubic	7	22459063	22672544	4.1356	3.54e-05	0.0211
	ENSG00000179428	Colon_Sigmoid	7	22765014	22767239	4.5234	6.09e-06	0.00312
	ENSG00000179428	Artery_Tibial	7	22765014	22767239	4.4869	7.23e-06	0.00362
	ENSG00000179428	Artery_Coronary	7	22765014	22767239	4.4425	8.89e-06	0.0043
	ENSG00000179428	Artery_Aorta	7	22765014	22767239	4.3949	1.11e-05	0.00539
	ENSG00000179428	Whole_Blood	7	22765014	22767239	4.3839	1.17e-05	0.00647
	ENSG00000179428	Lung	7	22765014	22767239	4.52	6.09e-06	0.00661
	ENSG00000179428	Nerve_Tibial	7	22765014	22767239	4.493	7.02e-06	0.00874
	ENSG00000179428	Heart_Left_Ventricle	7	22765014	22767239	4.3839	1.17e-05	0.00949
	ENSG00000179428	Small_Intestine_Terminal_Ileum	7	22765014	22767239	4.323	1.54e-05	0.0104
	ENSG00000179428	Stomach	7	22765014	22767239	4.1356	3.54e-05	0.0153
	ENSG00000179428	Colon_Transverse	7	22765014	22767239	3.957	7.59e-05	0.0307
	ENSG00000179428	Skin_Sun_Exposed_Lower_leg	7	22765014	22767239	4.0372	5.41e-05	0.0314
	ENSG00000179428	Skin_Not_Sun_Exposed_Suprapubic	7	22765014	22767239	3.957	7.59e-05	0.0328
PSMB7	ENSG00000136930	Muscle_Skeletal	9	127115745	127177723	-4.063	4.84e-05	0.0228
PSMB7	ENSG00000136930	Colon_Transverse	9	127115745	127177723	-4.0319	5.53e-05	0.0239
PSMB7	ENSG00000136930	Artery_Tibial	9	127115745	127177723	-4.0129	6e-05	0.0248
PSMB7	ENSG00000136930	Artery_Aorta	9	127115745	127177723	-3.8787	0.000105	0.0429
PSMB7	ENSG00000136930	Lung	9	127115745	127177723	-4.0236	5.73e-05	0.0453
ANKRD18A	ENSG00000180071	Nerve_Tibial	9	38540566	38620657	4.0465	5.2e-05	0.0389
TNFSF15	ENSG00000181634	Stomach	9	117546915	117568406	4.1057	4.03e-05	0.016
SNX18P3	ENSG00000225345	Nerve_Tibial	9	38566257	38568208	4.0941	4.24e-05	0.0359
	ENSG00000273036	Nerve_Tibial	9	38540564	38542762	4.0302	5.57e-05	0.039
FAS	ENSG00000026103	Artery_Tibial	10	90750414	90775542	-4.6488	3.34e-06	0.00236
FAS	ENSG00000026103	Colon_Sigmoid	10	90750414	90775542	-4.2011	2.66e-05	0.0114
FAS	ENSG00000026103	Muscle_Skeletal	10	90750414	90775542	-4.0461	5.21e-05	0.0232
FAS	ENSG00000026103	Skin_Not_Sun_Exposed_Suprapubic	10	90750414	90775542	-4.0557	5e-05	0.0252
FAS	ENSG00000026103	Nerve_Tibial	10	90750414	90775542	-4.1923	2.76e-05	0.0258
ACTA2	ENSG00000107796	Whole_Blood	10	90694831	90751147	-4.5393	5.64e-06	0.00405
ACTA2	ENSG00000107796	Cells_EBV-transformed_lymphocytes	10	90694831	90751147	-4.0618	4.87e-05	0.0138
MARK2	ENSG00000072518	Artery_Aorta	11	63606400	63678491	-3.8287	0.000129	0.0496
	ENSG00000257086	Muscle_Skeletal	11	64014411	64016966	4.097	4.18e-05	0.0208
NUTF2	ENSG00000102898	Skin_Not_Sun_Exposed_Suprapubic	16	67880635	67906470	-3.9171	8.96e-05	0.0341
ATXN2L	ENSG00000168488	Whole_Blood	16	28834356	28848558	-4.4612	8.15e-06	0.00537
NUPR1	ENSG00000176046	Artery_Tibial	16	28548606	28550495	-5.4076	6.39e-08	0.000304
NUPR1	ENSG00000176046	Artery_Aorta	16	28548606	28550495	-5.1441	2.69e-07	0.00055
NUPR1	ENSG00000176046	Skin_Not_Sun_Exposed_Suprapubic	16	28548606	28550495	-4.9574	7.14e-07	0.00118
NUPR1	ENSG00000176046	Lung	16	28548606	28550495	-4.3853	1.16e-05	0.0112
NUPR1	ENSG00000176046	Muscle_Skeletal	16	28548606	28550495	4.1487	3.34e-05	0.0177
CCDC101	ENSG00000176476	Lung	16	28565236	28603111	-5.5697	2.55e-08	0.000111
CCDC101	ENSG00000176476	Stomach	16	28565236	28603111	-5.4243	5.82e-08	0.00015
CCDC101	ENSG00000176476	Muscle_Skeletal	16	28565236	28603111	-5.4243	5.82e-08	0.000164
CCDC101	ENSG00000176476	Colon_Sigmoid	16	28565236	28603111	-5.42	5.82e-08	0.000187
CCDC101	ENSG00000176476	Artery_Tibial	16	28565236	28603111	-5.5731	2.5e-08	0.000238
CCDC101	ENSG00000176476	Whole_Blood	16	28565236	28603111	-5.4073	6.4e-08	0.000253
CCDC101	ENSG00000176476	Small_Intestine_Terminal_Ileum	16	28565236	28603111	-5.3633	8.17e-08	0.000275
CCDC101	ENSG00000176476	Skin_Sun_Exposed_Lower_leg	16	28565236	28603111	-5.3521	8.7e-08	0.000308
CCDC101	ENSG00000176476	Artery_Aorta	16	28565236	28603111	-5.3494	8.82e-08	0.00055
CCDC101	ENSG00000176476	Spleen	16	28565236	28603111	-4.9114	9.04e-07	0.00107
CCDC101	ENSG00000176476	Colon_Transverse	16	28565236	28603111	-5.1384	2.77e-07	0.00121
CCDC101	ENSG00000176476	Skin_Not_Sun_Exposed_Suprapubic	16	28565236	28603111	-3.9264	8.62e-05	0.0341
NFATC2IP	ENSG00000176953	Muscle_Skeletal	16	28962128	28978418	5.618	1.93e-08	9.2e-05
NFATC2IP	ENSG00000176953	Artery_Tibial	16	28962128	28978418	4.8885	1.02e-06	0.00097
NFATC2IP	ENSG00000176953	Heart_Left_Ventricle	16	28962128	28978418	5.072	3.94e-07	0.000997
NFATC2IP	ENSG00000176953	Skin_Not_Sun_Exposed_Suprapubic	16	28962128	28978418	4.8033	1.56e-06	0.00165
NFATC2IP	ENSG00000176953	Skin_Sun_Exposed_Lower_leg	16	28962128	28978418	4.6131	3.97e-06	0.00368
NFATC2IP	ENSG00000176953	Colon_Transverse	16	28962128	28978418	4.1737	3e-05	0.0139
NFATC2IP	ENSG00000176953	Lung	16	28962128	28978418	4.157	3.22e-05	0.028
NFATC2IP	ENSG00000176953	Liver	16	28962128	28978418	4.1333	3.58e-05	0.0431
SH2B1	ENSG00000178188	Lung	16	28857921	28885526	-5.8193	5.91e-09	5.13e-05
SH2B1	ENSG00000178188	Spleen	16	28857921	28885526	-5.4243	5.82e-08	0.000172
SH2B1	ENSG00000178188	Artery_Aorta	16	28857921	28885526	-4.8449	1.27e-06	0.00123
SH2B1	ENSG00000178188	Colon_Sigmoid	16	28857921	28885526	-4.75	2.08e-06	0.00148
SH2B1	ENSG00000178188	Nerve_Tibial	16	28857921	28885526	-5.0328	4.83e-07	0.00271
SH2B1	ENSG00000178188	Stomach	16	28857921	28885526	-4.5204	6.17e-06	0.00355
SH2B1	ENSG00000178188	Whole_Blood	16	28857921	28885526	-4.5792	4.67e-06	0.00405
SH2B1	ENSG00000178188	Heart_Left_Ventricle	16	28857921	28885526	-4.5492	5.38e-06	0.00628
SH2B1	ENSG00000178188	Heart_Atrial_Appendage	16	28857921	28885526	-4.5388	5.66e-06	0.0078
TUFM	ENSG00000178952	Cells_EBV-transformed_lymphocytes	16	28853732	28857729	4.6633	3.11e-06	0.00143
TUFM	ENSG00000178952	Artery_Coronary	16	28853732	28857729	4.7419	2.12e-06	0.00205
TUFM	ENSG00000178952	Spleen	16	28853732	28857729	4.5359	5.74e-06	0.00309
TUFM	ENSG00000178952	Colon_Sigmoid	16	28853732	28857729	4.52	6.32e-06	0.00312
TUFM	ENSG00000178952	Artery_Tibial	16	28853732	28857729	4.5154	6.32e-06	0.00334
TUFM	ENSG00000178952	Skin_Sun_Exposed_Lower_leg	16	28853732	28857729	4.3207	1.56e-05	0.00973
TUFM	ENSG00000178952	Artery_Aorta	16	28853732	28857729	4.2326	2.31e-05	0.0106
TUFM	ENSG00000178952	Whole_Blood	16	28853732	28857729	4.092	4.28e-05	0.0169
TUFM	ENSG00000178952	Skin_Not_Sun_Exposed_Suprapubic	16	28853732	28857729	4.0537	5.04e-05	0.0252
EIF3C	ENSG00000184110	Cells_EBV-transformed_lymphocytes	16	28699879	28747051	5.6084	2.04e-08	5.63e-05
EIF3C	ENSG00000184110	Artery_Aorta	16	28699879	28747051	5.1266	2.95e-07	0.00055
EIF3C	ENSG00000184110	Colon_Sigmoid	16	28699879	28747051	4.88	1.06e-06	0.00085
EIF3C	ENSG00000184110	Muscle_Skeletal	16	28699879	28747051	4.9584	7.11e-07	0.000861
EIF3C	ENSG00000184110	Whole_Blood	16	28699879	28747051	4.7071	2.51e-06	0.00284
EIF3C	ENSG00000184110	Heart_Atrial_Appendage	16	28699879	28747051	4.4612	8.15e-06	0.0078
EIF3C	ENSG00000184110	Heart_Left_Ventricle	16	28699879	28747051	4.4382	9.07e-06	0.00883
EIF3C	ENSG00000184110	Skin_Sun_Exposed_Lower_leg	16	28699879	28747051	4.3367	1.45e-05	0.00973
APOBR	ENSG00000184730	Muscle_Skeletal	16	28505970	28510291	4.9751	6.52e-07	0.000861
SBK1	ENSG00000188322	Artery_Tibial	16	28303840	28335170	-5.154	2.55e-07	0.000439
SBK1	ENSG00000188322	Stomach	16	28303840	28335170	-4.9162	8.82e-07	0.000912
SBK1	ENSG00000188322	Skin_Not_Sun_Exposed_Suprapubic	16	28303840	28335170	-4.9593	7.08e-07	0.00118
SBK1	ENSG00000188322	Colon_Transverse	16	28303840	28335170	-4.9482	7.49e-07	0.00121
SBK1	ENSG00000188322	Skin_Sun_Exposed_Lower_leg	16	28303840	28335170	-4.6311	3.64e-06	0.00368
CLN3	ENSG00000188603	Whole_Blood	16	28477983	28506896	-5.4243	5.82e-08	0.000253
CLN3	ENSG00000188603	Artery_Tibial	16	28477983	28506896	5.1441	2.69e-07	0.000439
CLN3	ENSG00000188603	Stomach	16	28477983	28506896	5.1539	2.55e-07	0.00044
CLN3	ENSG00000188603	Skin_Sun_Exposed_Lower_leg	16	28477983	28506896	4.4776	7.55e-06	0.00572
ATP2A1	ENSG00000196296	Skin_Not_Sun_Exposed_Suprapubic	16	28889726	28915830	5.0148	5.31e-07	0.00118
ATP2A1	ENSG00000196296	Skin_Sun_Exposed_Lower_leg	16	28889726	28915830	4.8652	1.14e-06	0.00179
ATP2A1	ENSG00000196296	Muscle_Skeletal	16	28889726	28915830	4.7324	2.22e-06	0.00235
ATP2A1	ENSG00000196296	Whole_Blood	16	28889726	28915830	4.7939	1.64e-06	0.00259
ATP2A1	ENSG00000196296	Artery_Aorta	16	28889726	28915830	4.4755	7.62e-06	0.00395
SULT1A1	ENSG00000196502	Skin_Sun_Exposed_Lower_leg	16	28616903	28634946	-6.0397	1.54e-09	8.17e-06
SULT1A1	ENSG00000196502	Muscle_Skeletal	16	28616903	28634946	-5.5976	2.17e-08	9.2e-05
SULT1A1	ENSG00000196502	Stomach	16	28616903	28634946	-5.4442	5.2e-08	0.00015
SULT1A1	ENSG00000196502	Colon_Sigmoid	16	28616903	28634946	-5.52	3.44e-08	0.000187
SULT1A1	ENSG00000196502	Small_Intestine_Terminal_Ileum	16	28616903	28634946	-5.1885	2.12e-07	0.000356
SULT1A1	ENSG00000196502	Heart_Atrial_Appendage	16	28616903	28634946	-5.3734	7.73e-08	0.000518
SULT1A1	ENSG00000196502	Nerve_Tibial	16	28616903	28634946	-5.358	8.41e-08	0.000943
SULT1A1	ENSG00000196502	Spleen	16	28616903	28634946	-4.8589	1.18e-06	0.00116
SULT1A1	ENSG00000196502	Skin_Not_Sun_Exposed_Suprapubic	16	28616903	28634946	-5.1452	2.67e-07	0.00118
SULT1A1	ENSG00000196502	Lung	16	28616903	28634946	-4.7781	1.77e-06	0.00256
SULT1A1	ENSG00000196502	Artery_Aorta	16	28616903	28634946	-4.6241	3.76e-06	0.00266
SULT1A1	ENSG00000196502	Colon_Transverse	16	28616903	28634946	-4.5637	5.03e-06	0.00282
SULT1A1	ENSG00000196502	Artery_Tibial	16	28616903	28634946	-4.5505	5.35e-06	0.00299
SULT1A1	ENSG00000196502	Whole_Blood	16	28616903	28634946	-4.3638	1.28e-05	0.00647
NPIPB9	ENSG00000196993	Spleen	16	28763108	28784128	-5.4501	5.03e-08	0.000172
NPIPB9	ENSG00000196993	Artery_Aorta	16	28763108	28784128	-5.1657	2.39e-07	0.00055
NPIPB9	ENSG00000196993	Colon_Sigmoid	16	28763108	28784128	-4.91	9.29e-07	0.00085
NPIPB9	ENSG00000196993	Lung	16	28763108	28784128	-5.0225	5.1e-07	0.00111
NPIPB9	ENSG00000196993	Skin_Not_Sun_Exposed_Suprapubic	16	28763108	28784128	-4.9191	8.7e-07	0.00118
NPIPB9	ENSG00000196993	Skin_Sun_Exposed_Lower_leg	16	28763108	28784128	-4.9219	8.57e-07	0.00179
NPIPB9	ENSG00000196993	Artery_Coronary	16	28763108	28784128	-4.5923	4.38e-06	0.00242
NPIPB9	ENSG00000196993	Artery_Tibial	16	28763108	28784128	-4.36	1.3e-05	0.00562
NPIPB9	ENSG00000196993	Nerve_Tibial	16	28763108	28784128	-4.4445	8.81e-06	0.00987
NPIPB9	ENSG00000196993	Stomach	16	28763108	28784128	-4.1719	3.02e-05	0.0142
SULT1A2	ENSG00000197165	Skin_Sun_Exposed_Lower_leg	16	28603264	28608430	6.5166	7.19e-11	7.63e-07
SULT1A2	ENSG00000197165	Muscle_Skeletal	16	28603264	28608430	5.1132	3.17e-07	0.000538
SULT1A2	ENSG00000197165	Artery_Aorta	16	28603264	28608430	5.0922	3.54e-07	0.00055
SULT1A2	ENSG00000197165	Colon_Sigmoid	16	28603264	28608430	4.97	6.58e-07	0.00085
SULT1A2	ENSG00000197165	Heart_Left_Ventricle	16	28603264	28608430	5.0217	5.12e-07	0.000997
SULT1A2	ENSG00000197165	Colon_Transverse	16	28603264	28608430	4.9939	5.92e-07	0.00121
SULT1A2	ENSG00000197165	Skin_Not_Sun_Exposed_Suprapubic	16	28603264	28608430	4.8589	1.18e-06	0.0014
SULT1A2	ENSG00000197165	Whole_Blood	16	28603264	28608430	5.0006	5.72e-07	0.00151
SULT1A2	ENSG00000197165	Stomach	16	28603264	28608430	4.7134	2.44e-06	0.00184
SULT1A2	ENSG00000197165	Artery_Tibial	16	28603264	28608430	4.7134	2.44e-06	0.00193
SULT1A2	ENSG00000197165	Artery_Coronary	16	28603264	28608430	4.7419	2.12e-06	0.00205
SULT1A2	ENSG00000197165	Spleen	16	28603264	28608430	4.5875	4.49e-06	0.00266
SULT1A2	ENSG00000197165	Nerve_Tibial	16	28603264	28608430	4.7969	1.61e-06	0.00451
SULT1A2	ENSG00000197165	Heart_Atrial_Appendage	16	28603264	28608430	4.0987	4.15e-05	0.0348
IL27	ENSG00000197272	Liver	16	28510683	28523372	5.19	2.1e-07	0.00041
NPIPB6	ENSG00000198156	Skin_Sun_Exposed_Lower_leg	16	28353876	28374829	4.8868	1.03e-06	0.00179
NPIPB6	ENSG00000198156	Whole_Blood	16	28353876	28374829	4.3586	1.31e-05	0.00647
EIF3CL	ENSG00000205609	Muscle_Skeletal	16	28390900	28415200	5.2982	1.17e-07	0.000248
EIF3CL	ENSG00000205609	Artery_Tibial	16	28390900	28415200	5.3319	9.72e-08	0.000308
EIF3CL	ENSG00000205609	Artery_Aorta	16	28390900	28415200	4.7949	1.63e-06	0.00141
LAT	ENSG00000213658	Artery_Aorta	16	28996147	29002104	3.7857	0.000153	0.054
NPIPB7	ENSG00000233232	Artery_Tibial	16	28467693	28481868	-5.0308	4.89e-07	0.000562
NPIPB7	ENSG00000233232	Skin_Not_Sun_Exposed_Suprapubic	16	28467693	28481868	-5.1528	2.57e-07	0.00118
NPIPB7	ENSG00000233232	Artery_Aorta	16	28467693	28481868	-4.8729	1.1e-06	0.00122
NPIPB7	ENSG00000233232	Skin_Sun_Exposed_Lower_leg	16	28467693	28481868	-4.8318	1.35e-06	0.00179
NPIPB7	ENSG00000233232	Whole_Blood	16	28467693	28481868	-4.8652	1.14e-06	0.00225
NPIPB7	ENSG00000233232	Artery_Coronary	16	28467693	28481868	-4.6536	3.26e-06	0.00242
NPIPB7	ENSG00000233232	Spleen	16	28467693	28481868	-4.5875	4.49e-06	0.00266
NPIPB7	ENSG00000233232	Colon_Transverse	16	28467693	28481868	-4.5557	5.22e-06	0.00282
	ENSG00000251417	Liver	16	28814097	28829149	-5.1757	2.27e-07	0.00041
	ENSG00000251417	Spleen	16	28814097	28829149	-5.13	2.9e-07	0.000429
	ENSG00000251417	Small_Intestine_Terminal_Ileum	16	28814097	28829149	-5.0141	5.33e-07	0.000597
	ENSG00000251417	Artery_Coronary	16	28814097	28829149	-4.5923	4.38e-06	0.00242
	ENSG00000251417	Artery_Aorta	16	28814097	28829149	-4.5922	4.38e-06	0.00268
	ENSG00000251417	Muscle_Skeletal	16	28814097	28829149	-4.6625	3.12e-06	0.00273
	ENSG00000251417	Colon_Transverse	16	28814097	28829149	-4.5923	4.38e-06	0.00282
	ENSG00000251417	Stomach	16	28814097	28829149	-4.5879	4.48e-06	0.0029
	ENSG00000251417	Colon_Sigmoid	16	28814097	28829149	-4.22	2.4e-05	0.011
	ENSG00000251417	Nerve_Tibial	16	28814097	28829149	-4.2798	1.87e-05	0.0191
	ENSG00000251417	Skin_Not_Sun_Exposed_Suprapubic	16	28814097	28829149	-4.0194	5.84e-05	0.0278
	ENSG00000251417	Artery_Tibial	16	28814097	28829149	-3.9326	8.4e-05	0.0333
CDC37P1	ENSG00000259982	Cells_EBV-transformed_lymphocytes	16	28711615	28712861	5.071	3.96e-07	0.000546
CDC37P1	ENSG00000259982	Colon_Transverse	16	28711615	28712861	4.8091	1.52e-06	0.00123
CDC37P1	ENSG00000259982	Artery_Tibial	16	28711615	28712861	4.4612	8.15e-06	0.00369
CDC37P1	ENSG00000259982	Small_Intestine_Terminal_Ileum	16	28711615	28712861	3.9824	6.82e-05	0.0327
	ENSG00000260442	Muscle_Skeletal	16	28890278	28891241	-4.5308	5.88e-06	0.00383
	ENSG00000261089	Artery_Tibial	16	28425024	28426339	5.1384	2.77e-07	0.000439
	ENSG00000261766	Heart_Left_Ventricle	16	28873487	28874661	-5.468	4.55e-08	0.000266
	ENSG00000261766	Colon_Transverse	16	28873487	28874661	-4.8385	1.31e-06	0.00121
	ENSG00000261766	Muscle_Skeletal	16	28873487	28874661	-4.5875	4.49e-06	0.00317
	ENSG00000261766	Artery_Tibial	16	28873487	28874661	-4.4672	7.93e-06	0.00369
	ENSG00000261766	Skin_Sun_Exposed_Lower_leg	16	28873487	28874661	-4.515	6.33e-06	0.00517
	ENSG00000261766	Heart_Atrial_Appendage	16	28873487	28874661	-4.5154	6.32e-06	0.0078
	ENSG00000261766	Nerve_Tibial	16	28873487	28874661	-4.0809	4.49e-05	0.0359
	ENSG00000270424	Cells_EBV-transformed_lymphocytes	16	28761280	28761916	4.8671	1.13e-06	0.00078
	ENSG00000270424	Skin_Sun_Exposed_Lower_leg	16	28761280	28761916	4.8385	1.31e-06	0.00179
	ENSG00000270424	Skin_Not_Sun_Exposed_Suprapubic	16	28761280	28761916	4.6665	3.06e-06	0.00265
	ENSG00000270424	Nerve_Tibial	16	28761280	28761916	4.5855	4.53e-06	0.00635
	ENSG00000271623	Nerve_Tibial	16	28376021	28376654	-4.8424	1.28e-06	0.00451
GSDMB	ENSG00000073605	Spleen	17	38060848	38076107	-3.9872	6.69e-05	0.0264
GSDMB	ENSG00000073605	Cells_EBV-transformed_lymphocytes	17	38060848	38076107	-3.83	0.000128	0.0294
GSDMB	ENSG00000073605	Colon_Transverse	17	38060848	38076107	-3.9276	8.58e-05	0.0327
GSDMB	ENSG00000073605	Stomach	17	38060848	38076107	-3.8733	0.000107	0.0395
GSDMB	ENSG00000073605	Whole_Blood	17	38060848	38076107	-3.8279	0.000129	0.0464
IKZF3	ENSG00000161405	Whole_Blood	17	37921198	38020441	4.107	4.01e-05	0.0169
IKZF3	ENSG00000161405	Cells_EBV-transformed_lymphocytes	17	37921198	38020441	3.6766	0.000236	0.0465
ORMDL3	ENSG00000172057	Cells_EBV-transformed_lymphocytes	17	38077294	38083854	-4.056	4.99e-05	0.0138
ORMDL3	ENSG00000172057	Whole_Blood	17	38077294	38083854	-3.9079	9.31e-05	0.0351
ORMDL3	ENSG00000172057	Spleen	17	38077294	38083854	-3.8325	0.000127	0.0442
	ENSG00000260302	Colon_Sigmoid	18	12774650	12775922	5.2506	1.52e-07	0.000325
	ENSG00000260302	Lung	18	12774650	12775922	5.2302	1.69e-07	0.000489
	ENSG00000260302	Artery_Tibial	18	12774650	12775922	5.0143	5.32e-07	0.000562
	ENSG00000260302	Artery_Aorta	18	12774650	12775922	5.0236	5.07e-07	0.000656
	ENSG00000260302	Stomach	18	12774650	12775922	4.9297	8.24e-07	0.000912
	ENSG00000260302	Colon_Transverse	18	12774650	12775922	4.8788	1.07e-06	0.00121
	ENSG00000260302	Spleen	18	12774650	12775922	4.328	1.5e-05	0.0074
	ENSG00000260302	Whole_Blood	18	12774650	12775922	4.1953	2.73e-05	0.0127
	ENSG00000267654	Spleen	18	12739489	12749420	4.1313	3.61e-05	0.0153
TYK2	ENSG00000105397	Whole_Blood	19	10461209	10491352	-4.5597	5.12e-06	0.00405
TMEM74B	ENSG00000125895	Colon_Sigmoid	20	1161205	1166059	4.0936	4.25e-05	0.017
SLC25A18	ENSG00000182902	Cells_EBV-transformed_lymphocytes	22	18043139	18073760	-3.9285	8.55e-05	0.0215
