# Supplementary material for: Integrative Analysis of Transcriptome-Wide Association Study and Gene-Based Association Analysis Identifies In Silico Candidate Genes Associated with Juvenile Idiopathic Arthritis
Source: Int J Mol Sci. 2022 Nov 4;23(21):13555. doi: 10.3390/ijms232113555 (PMC9656154; doi:10.3390/ijms232113555)
Supplement: Supplementary file 1 [file ijms-23-13555-s001.zip › ijms-1896019-supplementary-final/Table S2.xls]

## Sheet: Table S2
Gene Symbol	Entrez ID	Tissue	Chromosome	Gene start(bp)	Gene end(bp)	ZeMAGMA	PeMAGMA	FDReMAGMA
ATP8B2	57198	Stomach	1	154298029	154323783	4.8106	7.53e-07	0.000659
ATP8B2	57198	Heart_Atrial_Appendage	1	154298029	154323783	4.587	2.25e-06	0.00207
ATP8B2	57198	Muscle_Skeletal	1	154298029	154323783	4.3012	8.49e-06	0.00545
CD247	919	Whole_Blood	1	167399877	167487847	3.738	9.27e-05	0.0257
CKS1B	1163	Muscle_Skeletal	1	154947129	154951725	3.7532	8.73e-05	0.0331
DCLRE1B	64858	Artery_Tibial	1	114447763	114456708	4.6396	1.75e-06	0.00106
HAX1	10456	Artery_Tibial	1	154244987	154248351	3.6777	0.000118	0.0325
HIPK1	204851	Artery_Tibial	1	114471814	114520426	4.5029	3.35e-06	0.00191
IL6R	3570	Cells_EBV-transformed_lymphocytes	1	154377669	154441926	4.5458	2.74e-06	0.00156
IL6R	3570	Small_Intestine_Terminal_Ileum	1	154377669	154441926	4.0831	2.22e-05	0.00973
IL6R	3570	Colon_Transverse	1	154377669	154441926	3.5917	0.000164	0.0493
MAGI3	260425	Artery_Tibial	1	113933371	114228545	5.086	1.83e-07	0.000221
MAGI3	260425	Muscle_Skeletal	1	113933371	114228545	5.0969	1.73e-07	0.000262
MAGI3	260425	Nerve_Tibial	1	113933371	114228545	4.9166	4.4e-07	0.000784
MAGI3	260425	Heart_Atrial_Appendage	1	113933371	114228545	4.3037	8.4e-06	0.00582
PGBD2	267002	Stomach	1	249200395	249214145	3.5856	0.000168	0.0421
PHTF1	10745	Colon_Transverse	1	114239453	114302111	4.9961	2.93e-07	0.00056
PHTF1	10745	Artery_Tibial	1	114239453	114302111	4.4145	5.06e-06	0.00252
PHTF1	10745	Skin_Not_Sun_Exposed_Suprapubic	1	114239453	114302111	4.5045	3.33e-06	0.003
PTPN22	26191	Small_Intestine_Terminal_Ileum	1	114356433	114414381	3.9601	3.75e-05	0.0146
RSBN1	54665	Nerve_Tibial	1	114304454	114355098	4.3202	7.79e-06	0.00601
STRIP1	85369	Nerve_Tibial	1	110574199	110617263	3.7164	0.000101	0.0415
AFF3	3899	Artery_Tibial	2	100162323	100759201	4.4332	4.64e-06	0.0025
AFF3	3899	Colon_Transverse	2	100162323	100759201	3.706	0.000105	0.0382
CNNM4	26504	Whole_Blood	2	97426639	97477628	3.5801	0.000172	0.0408
HIBCH	26275	Artery_Tibial	2	191054461	191208919	4.2944	8.76e-06	0.00385
HIBCH	26275	Muscle_Skeletal	2	191054461	191208919	4.2887	8.99e-06	0.00545
HIBCH	26275	Cells_EBV-transformed_lymphocytes	2	191054461	191208919	4.1834	1.44e-05	0.00666
HIBCH	26275	Heart_Left_Ventricle	2	191054461	191208919	4.1936	1.37e-05	0.0125
HIBCH	26275	Lung	2	191054461	191208919	4.083	2.22e-05	0.0135
HIBCH	26275	Nerve_Tibial	2	191054461	191208919	3.8944	4.92e-05	0.025
HIBCH	26275	Skin_Sun_Exposed_Lower_leg	2	191054461	191208919	3.7781	7.9e-05	0.0321
HIBCH	26275	Colon_Transverse	2	191054461	191208919	3.6922	0.000111	0.0383
HIBCH	26275	Skin_Not_Sun_Exposed_Suprapubic	2	191054461	191208919	3.6921	0.000111	0.0396
LMAN2L	81562	Whole_Blood	2	97371666	97405801	4.1648	1.56e-05	0.00648
LMAN2L	81562	Stomach	2	97371666	97405801	3.9281	4.28e-05	0.0161
LMAN2L	81562	Lung	2	97371666	97405801	3.6955	0.00011	0.0445
MFSD6	54842	Whole_Blood	2	191273081	191373931	4.5441	2.76e-06	0.00141
MFSD6	54842	Artery_Tibial	2	191273081	191373931	3.5946	0.000162	0.0376
NEMP2	100131211	Skin_Not_Sun_Exposed_Suprapubic	2			4.3218	7.74e-06	0.00573
NEMP2	100131211	Muscle_Skeletal	2			4.2235	1.2e-05	0.00644
NEMP2	100131211	Spleen	2			4.116	1.93e-05	0.011
NEMP2	100131211	Nerve_Tibial	2			4.0718	2.33e-05	0.0156
NEMP2	100131211	Cells_EBV-transformed_lymphocytes	2			3.7661	8.29e-05	0.0214
NEMP2	100131211	Artery_Tibial	2			3.7964	7.34e-05	0.024
PAX8	7849	Skin_Sun_Exposed_Lower_leg	2	113973574	114036527	3.6819	0.000116	0.0407
PAX8	7849	Nerve_Tibial	2	113973574	114036527	3.665	0.000124	0.0445
PAX8	7849	Whole_Blood	2	113973574	114036527	3.5373	0.000202	0.0467
PAX8	7849	Lung	2	113973574	114036527	3.6707	0.000121	0.0468
PAX8	7849	Artery_Tibial	2	113973574	114036527	3.4911	0.00024	0.0485
PSD4	23550	Skin_Not_Sun_Exposed_Suprapubic	2	113914902	113966973	3.886	5.1e-05	0.0224
PSD4	23550	Whole_Blood	2	113914902	113966973	3.685	0.000114	0.0307
PSD4	23550	Skin_Sun_Exposed_Lower_leg	2	113914902	113966973	3.7094	0.000104	0.0392
SATB2	23314	Artery_Tibial	2	200134223	200335989	3.5936	0.000163	0.0376
SPATS2L	26010	Artery_Tibial	2	201170604	201346986	3.7991	7.26e-05	0.024
SPATS2L	26010	Whole_Blood	2	201170604	201346986	3.7645	8.34e-05	0.0248
SPATS2L	26010	Heart_Left_Ventricle	2	201170604	201346986	3.8103	6.94e-05	0.0492
UXS1	80146	Whole_Blood	2	106709759	106810795	3.6341	0.000139	0.0352
ALS2CL	259173	Skin_Sun_Exposed_Lower_leg	3	46710487	46735194	3.8659	5.53e-05	0.0244
CCRL2	9034	Muscle_Skeletal	3	46448654	46454488	4.1124	1.96e-05	0.0099
CCRL2	9034	Skin_Sun_Exposed_Lower_leg	3	46448654	46454488	3.7994	7.25e-05	0.0306
CEP70	80321	Artery_Tibial	3	138213186	138313380	4.3714	6.17e-06	0.00284
CNOT10	25904	Stomach	3	32726637	32815367	3.8937	4.94e-05	0.0173
GXYLT2	727936	Artery_Tibial	3	72937224	73047289	3.5372	0.000202	0.0425
KIAA1143	57456	Artery_Tibial	3	44779153	44803154	3.6014	0.000158	0.0376
KIAA1143	57456	Nerve_Tibial	3	44779153	44803154	3.6452	0.000134	0.0446
LRRC2	79442	Skin_Not_Sun_Exposed_Suprapubic	3	46556913	46621589	4.0143	2.98e-05	0.016
TDGF1	6997	Skin_Not_Sun_Exposed_Suprapubic	3	46616045	46668033	3.7132	0.000102	0.0383
TMEM42	131616	Nerve_Tibial	3	44903361	44907162	3.7266	9.7e-05	0.0414
TMEM42	131616	Stomach	3	44903361	44907162	3.6156	0.00015	0.0414
TMEM44	93109	Whole_Blood	3	194308402	194354418	4.0397	2.68e-05	0.00935
ZKSCAN7	55888	Artery_Tibial	3	44596685	44624975	3.7932	7.44e-05	0.024
ZKSCAN7	55888	Lung	3	44596685	44624975	3.6432	0.000135	0.0477
ZNF197	10168	Whole_Blood	3	44626380	44689963	4.1164	1.92e-05	0.00737
ZNF197	10168	Skin_Not_Sun_Exposed_Suprapubic	3	44626380	44689963	4.1024	2.04e-05	0.0123
ZNF197	10168	Artery_Tibial	3	44626380	44689963	3.9879	3.33e-05	0.0124
ZNF197	10168	Skin_Sun_Exposed_Lower_leg	3	44626380	44689963	4.0422	2.65e-05	0.0164
ZNF197	10168	Nerve_Tibial	3	44626380	44689963	3.9668	3.64e-05	0.0203
ZNF197	10168	Muscle_Skeletal	3	44626380	44689963	3.8994	4.82e-05	0.0219
ZNF197	10168	Colon_Transverse	3	44626380	44689963	3.7317	9.51e-05	0.0364
ZNF197	10168	Lung	3	44626380	44689963	3.7619	8.43e-05	0.0399
ZNF197	10168	Stomach	3	44626380	44689963	3.6262	0.000144	0.0414
ZNF197	10168	Heart_Atrial_Appendage	3	44626380	44689963	3.7776	7.92e-05	0.0416
ZNF197	10168	Artery_Aorta	3	44626380	44689963	3.6372	0.000138	0.0477
ZNF501	115560	Muscle_Skeletal	3	44771088	44778575	3.8511	5.88e-05	0.0246
ZNF501	115560	Nerve_Tibial	3	44771088	44778575	3.8317	6.36e-05	0.0309
ZNF502	91392	Whole_Blood	3	44754135	44765323	3.9714	3.57e-05	0.0114
ZNF502	91392	Skin_Not_Sun_Exposed_Suprapubic	3	44754135	44765323	4.1276	1.83e-05	0.0118
ZNF502	91392	Muscle_Skeletal	3	44754135	44765323	4.0564	2.49e-05	0.0119
ZNF502	91392	Skin_Sun_Exposed_Lower_leg	3	44754135	44765323	4.0107	3.03e-05	0.0171
ZNF502	91392	Nerve_Tibial	3	44754135	44765323	3.9567	3.8e-05	0.0203
ZNF502	91392	Colon_Transverse	3	44754135	44765323	3.8284	6.45e-05	0.0262
ZNF502	91392	Lung	3	44754135	44765323	3.8331	6.33e-05	0.0325
ZNF502	91392	Small_Intestine_Terminal_Ileum	3	44754135	44765323	3.6599	0.000126	0.034
ZNF502	91392	Cells_EBV-transformed_lymphocytes	3	44754135	44765323	3.5862	0.000168	0.0398
ZNF502	91392	Artery_Aorta	3	44754135	44765323	3.7446	9.03e-05	0.04
ZNF502	91392	Stomach	3	44754135	44765323	3.6478	0.000132	0.0409
ZNF502	91392	Artery_Tibial	3	44754135	44765323	3.4738	0.000257	0.0497
ZNF660	285349	Nerve_Tibial	3	44619715	44641186	3.6641	0.000124	0.0445
ZNF660	285349	Artery_Tibial	3	44619715	44641186	3.4775	0.000253	0.0497
HSD17B13	345275	Stomach	4	88224941	88244058	3.808	7.01e-05	0.023
KIAA1109	84162	Skin_Sun_Exposed_Lower_leg	4	123073488	123283913	4.1008	2.06e-05	0.0144
KIAA1109	84162	Muscle_Skeletal	4	123073488	123283913	3.7179	0.0001	0.0366
KLHL8	57563	Skin_Sun_Exposed_Lower_leg	4	88081255	88161466	3.9711	3.58e-05	0.0175
ANKRD55	79722	Spleen	5	55395507	55529186	5.4138	3.09e-08	0.000108
ANKRD55	79722	Whole_Blood	5	55395507	55529186	4.5235	3.04e-06	0.00141
CAST	831	Skin_Sun_Exposed_Lower_leg	5	95860971	96115299	4.7794	8.79e-07	0.000928
ERAP1	51752	Artery_Tibial	5	96096521	96143803	4.7179	1.19e-06	0.000914
ERAP1	51752	Heart_Atrial_Appendage	5	96096521	96143803	4.2729	9.65e-06	0.00608
ERAP2	64167	Muscle_Skeletal	5	96211643	96255420	5.1446	1.34e-07	0.000244
ERAP2	64167	Nerve_Tibial	5	96211643	96255420	5.1569	1.26e-07	0.000268
ERAP2	64167	Lung	5	96211643	96255420	5.0273	2.49e-07	0.000488
ERAP2	64167	Stomach	5	96211643	96255420	4.8703	5.57e-07	0.000586
ERAP2	64167	Spleen	5	96211643	96255420	4.8963	4.88e-07	0.000597
ERAP2	64167	Colon_Sigmoid	5	96211643	96255420	4.8581	5.93e-07	0.000646
ERAP2	64167	Whole_Blood	5	96211643	96255420	4.7884	8.4e-07	0.0007
ERAP2	64167	Cells_EBV-transformed_lymphocytes	5	96211643	96255420	4.7473	1.03e-06	0.000868
ERAP2	64167	Liver	5	96211643	96255420	4.8506	6.15e-07	0.00102
ERAP2	64167	Artery_Coronary	5	96211643	96255420	4.7637	9.5e-07	0.00115
ERAP2	64167	Heart_Atrial_Appendage	5	96211643	96255420	4.8358	6.63e-07	0.00115
ERAP2	64167	Artery_Aorta	5	96211643	96255420	4.6554	1.62e-06	0.00129
ERAP2	64167	Small_Intestine_Terminal_Ileum	5	96211643	96255420	4.664	1.55e-06	0.00136
ERAP2	64167	Colon_Transverse	5	96211643	96255420	4.6546	1.62e-06	0.0014
ERAP2	64167	Skin_Not_Sun_Exposed_Suprapubic	5	96211643	96255420	4.7176	1.19e-06	0.00144
ERAP2	64167	Heart_Left_Ventricle	5	96211643	96255420	4.6373	1.76e-06	0.00221
ERAP2	64167	Artery_Tibial	5	96211643	96255420	4.4081	5.21e-06	0.00252
ERAP2	64167	Skin_Sun_Exposed_Lower_leg	5	96211643	96255420	4.4002	5.41e-06	0.00476
HSD17B4	3295	Stomach	5	118788138	118972894	4.0486	2.58e-05	0.0113
HSD17B4	3295	Nerve_Tibial	5	118788138	118972894	4.0172	2.94e-05	0.0185
HSD17B4	3295	Artery_Tibial	5	118788138	118972894	3.6252	0.000144	0.0376
IL6ST	3572	Whole_Blood	5	55230923	55290821	5.9284	1.53e-09	1.03e-05
LNPEP	4012	Artery_Tibial	5	96271098	96373219	4.6709	1.5e-06	0.000968
LNPEP	4012	Whole_Blood	5	96271098	96373219	4.5337	2.9e-06	0.00141
LNPEP	4012	Colon_Sigmoid	5	96271098	96373219	4.5082	3.27e-06	0.00231
LNPEP	4012	Nerve_Tibial	5	96271098	96373219	4.5304	2.94e-06	0.00314
LNPEP	4012	Muscle_Skeletal	5	96271098	96373219	4.4074	5.23e-06	0.00366
LNPEP	4012	Artery_Aorta	5	96271098	96373219	4.201	1.33e-05	0.00882
LNPEP	4012	Colon_Transverse	5	96271098	96373219	4.1844	1.43e-05	0.00897
MRPL36	64979	Muscle_Skeletal	5	1798500	1801480	3.6694	0.000122	0.0395
RGS14	10636	Small_Intestine_Terminal_Ileum	5	176784838	176799602	4.2255	1.19e-05	0.00835
RGS14	10636	Artery_Coronary	5	176784838	176799602	4.2489	1.07e-05	0.00971
AHI1	54806	Muscle_Skeletal	6	135604670	135818914	4.8983	4.83e-07	0.00055
AHI1	54806	Stomach	6	135604670	135818914	4.729	1.13e-06	0.000847
AHI1	54806	Small_Intestine_Terminal_Ileum	6	135604670	135818914	4.8174	7.27e-07	0.00103
AHI1	54806	Heart_Atrial_Appendage	6	135604670	135818914	4.5322	2.92e-06	0.00225
AHI1	54806	Nerve_Tibial	6	135604670	135818914	4.3178	7.88e-06	0.00601
AHI1	54806	Colon_Transverse	6	135604670	135818914	4.2867	9.07e-06	0.00625
AHI1	54806	Skin_Not_Sun_Exposed_Suprapubic	6	135604670	135818914	4.2657	9.96e-06	0.00685
AHI1	54806	Skin_Sun_Exposed_Lower_leg	6	135604670	135818914	4.2713	9.72e-06	0.00789
AHI1	54806	Colon_Sigmoid	6	135604670	135818914	4.1896	1.4e-05	0.00807
AHI1	54806	Artery_Tibial	6	135604670	135818914	4.0496	2.57e-05	0.00993
AHI1	54806	Lung	6	135604670	135818914	4.1691	1.53e-05	0.01
AHI1	54806	Cells_EBV-transformed_lymphocytes	6	135604670	135818914	3.9774	3.48e-05	0.0101
AHI1	54806	Whole_Blood	6	135604670	135818914	3.9895	3.31e-05	0.011
AHI1	54806	Spleen	6	135604670	135818914	4.0066	3.08e-05	0.0148
AHI1	54806	Artery_Aorta	6	135604670	135818914	4.0389	2.69e-05	0.0153
AHI1	54806	Heart_Left_Ventricle	6	135604670	135818914	4.108	2e-05	0.0159
AHI1	54806	Liver	6	135604670	135818914	3.9544	3.84e-05	0.0424
SRRT	51593	Nerve_Tibial	7	100472733	100486285	3.7306	9.55e-05	0.0414
STEAP1B	256227	Skin_Sun_Exposed_Lower_leg	7	22459063	22672544	4.0067	3.08e-05	0.0171
STEAP1B	256227	Artery_Coronary	7	22459063	22672544	4.0238	2.86e-05	0.0207
STEAP1B	256227	Skin_Not_Sun_Exposed_Suprapubic	7	22459063	22672544	3.885	5.12e-05	0.0224
STEAP1B	256227	Artery_Aorta	7	22459063	22672544	3.8954	4.9e-05	0.023
VWC2	375567	Artery_Aorta	7	49813257	49961546	3.6991	0.000108	0.0411
MRPL41	64975	Skin_Sun_Exposed_Lower_leg	9	140445651	140447007	3.9664	3.65e-05	0.0175
NEK6	10783	Whole_Blood	9	127019885	127115586	3.8562	5.76e-05	0.0177
NEK6	10783	Skin_Sun_Exposed_Lower_leg	9	127019885	127115586	3.6837	0.000115	0.0407
NEK6	10783	Nerve_Tibial	9	127019885	127115586	3.6522	0.00013	0.0446
PNPLA7	375775	Skin_Not_Sun_Exposed_Suprapubic	9	140354404	140444986	4.0142	2.98e-05	0.016
PSMB7	5695	Artery_Tibial	9	127115745	127177723	3.6821	0.000116	0.0325
PSMB7	5695	Muscle_Skeletal	9	127115745	127177723	3.6958	0.00011	0.0384
PSMB7	5695	Colon_Transverse	9	127115745	127177723	3.6513	0.00013	0.0415
PSMB7	5695	Nerve_Tibial	9	127115745	127177723	3.6624	0.000125	0.0445
PSMB7	5695	Artery_Aorta	9	127115745	127177723	3.6635	0.000124	0.045
PSMB7	5695	Lung	9	127115745	127177723	3.6529	0.00013	0.0477
TNFSF15	9966	Stomach	9	117546915	117568406	3.9393	4.09e-05	0.0161
ACTA2	59	Whole_Blood	10	90694831	90751147	4.7478	1.03e-06	0.000717
ACTA2	59	Cells_EBV-transformed_lymphocytes	10	90694831	90751147	4.7129	1.22e-06	0.000868
FAS	355	Muscle_Skeletal	10	90750414	90775542	4.738	1.08e-06	0.000893
FAS	355	Nerve_Tibial	10	90750414	90775542	4.853	6.08e-07	0.000927
FAS	355	Skin_Sun_Exposed_Lower_leg	10	90750414	90775542	4.8132	7.43e-07	0.000928
FAS	355	Artery_Tibial	10	90750414	90775542	4.6847	1.4e-06	0.000968
FAS	355	Stomach	10	90750414	90775542	4.6565	1.61e-06	0.00106
FAS	355	Colon_Sigmoid	10	90750414	90775542	4.7129	1.22e-06	0.00111
FAS	355	Skin_Not_Sun_Exposed_Suprapubic	10	90750414	90775542	4.7937	8.19e-07	0.00113
FAS	355	Whole_Blood	10	90750414	90775542	4.5883	2.23e-06	0.00133
FAS	355	Lung	10	90750414	90775542	4.7038	1.28e-06	0.00136
FAS	355	Heart_Left_Ventricle	10	90750414	90775542	4.7661	9.39e-07	0.0015
FAS	355	Artery_Aorta	10	90750414	90775542	4.572	2.42e-06	0.00175
FAS	355	Heart_Atrial_Appendage	10	90750414	90775542	4.5743	2.39e-06	0.00207
FAS	355	Small_Intestine_Terminal_Ileum	10	90750414	90775542	3.7152	0.000102	0.0296
GTPBP4	23560	Colon_Transverse	10	1034338	1065876	3.9368	4.13e-05	0.019
SH2D4B	387694	Artery_Tibial	10	82297658	82406316	3.58	0.000172	0.0387
SH2D4B	387694	Lung	10	82297658	82406316	3.7443	9.05e-05	0.0401
NFRKB	4798	Whole_Blood	11	129733531	129765485	4.3059	8.32e-06	0.00364
PAAF1	80227	Artery_Aorta	11	73587744	73638790	3.7301	9.57e-05	0.0401
PRR5L	79899	Heart_Atrial_Appendage	11	36317838	36486754	4.0607	2.45e-05	0.0141
ZC3H12C	85463	Artery_Tibial	11	109964087	110042566	3.5627	0.000184	0.0395
KDM2B	84678	Artery_Tibial	12	121866900	122018920	3.5959	0.000162	0.0376
KDM2B	84678	Colon_Transverse	12	121866900	122018920	3.6474	0.000132	0.0415
AKAP11	11215	Skin_Not_Sun_Exposed_Suprapubic	13	42846289	42897396	3.7105	0.000103	0.0383
COG6	57511	Muscle_Skeletal	13	40229764	40365802	4.2692	9.81e-06	0.00558
COG6	57511	Artery_Tibial	13	40229764	40365802	3.5962	0.000161	0.0376
COG6	57511	Lung	13	40229764	40365802	3.7338	9.43e-05	0.0401
USP12	219333	Skin_Not_Sun_Exposed_Suprapubic	13	27640293	27746033	3.8887	5.04e-05	0.0224
USP12	219333	Skin_Sun_Exposed_Lower_leg	13	27640293	27746033	3.8738	5.36e-05	0.0244
KLHL33	123103	Artery_Tibial	14	20896970	20903801	3.6529	0.00013	0.0349
APOBR	55911	Muscle_Skeletal	16	28505970	28510291	4.7081	1.25e-06	0.000948
ATP2A1	487	Muscle_Skeletal	16	28889726	28915830	4.8439	6.36e-07	0.000579
ATP2A1	487	Skin_Not_Sun_Exposed_Suprapubic	16	28889726	28915830	4.9528	3.66e-07	0.000587
ATP2A1	487	Whole_Blood	16	28889726	28915830	4.5435	2.77e-06	0.00141
ATP2A1	487	Skin_Sun_Exposed_Lower_leg	16	28889726	28915830	4.6703	1.5e-06	0.00144
ATP2A1	487	Colon_Transverse	16	28889726	28915830	4.0721	2.33e-05	0.0124
ATXN2L	11273	Whole_Blood	16	28834356	28848558	4.7466	1.03e-06	0.000717
CLN3	1201	Whole_Blood	16	28477983	28506896	5.456	2.43e-08	3.38e-05
CLN3	1201	Artery_Tibial	16	28477983	28506896	4.7127	1.22e-06	0.000914
CLN3	1201	Skin_Sun_Exposed_Lower_leg	16	28477983	28506896	4.782	8.68e-07	0.000928
CLN3	1201	Nerve_Tibial	16	28477983	28506896	4.4381	4.54e-06	0.00404
CLN3	1201	Stomach	16	28477983	28506896	4.2236	1.2e-05	0.00574
IL27	246778	Liver	16	28510683	28523372	5.3702	3.93e-08	0.00013
IL27	246778	Whole_Blood	16	28510683	28523372	4.9218	4.29e-07	0.000397
LAT	27040	Artery_Tibial	16	28996147	29002104	5.3355	4.76e-08	9.22e-05
LAT	27040	Muscle_Skeletal	16	28996147	29002104	4.8746	5.45e-07	0.000551
LAT	27040	Artery_Aorta	16	28996147	29002104	4.9072	4.62e-07	0.000613
LAT	27040	Colon_Sigmoid	16	28996147	29002104	4.8525	6.1e-07	0.000646
LAT	27040	Colon_Transverse	16	28996147	29002104	3.9426	4.03e-05	0.019
LAT	27040	Whole_Blood	16	28996147	29002104	3.6223	0.000146	0.0357
NFATC2IP	84901	Skin_Sun_Exposed_Lower_leg	16	28962128	28978418	5.7023	5.91e-09	3.12e-05
NFATC2IP	84901	Muscle_Skeletal	16	28962128	28978418	5.239	8.07e-08	0.000184
NFATC2IP	84901	Skin_Not_Sun_Exposed_Suprapubic	16	28962128	28978418	5.3157	5.31e-08	0.000256
NFATC2IP	84901	Colon_Transverse	16	28962128	28978418	5.2217	8.86e-08	0.00056
NFATC2IP	84901	Heart_Atrial_Appendage	16	28962128	28978418	5.1014	1.69e-07	0.000584
NFATC2IP	84901	Artery_Tibial	16	28962128	28978418	4.7119	1.23e-06	0.000914
NFATC2IP	84901	Lung	16	28962128	28978418	4.5852	2.27e-06	0.00214
NUPR1	26471	Artery_Tibial	16	28548606	28550495	5.4965	1.94e-08	4.69e-05
NUPR1	26471	Artery_Aorta	16	28548606	28550495	5.0696	1.99e-07	0.000397
NUPR1	26471	Lung	16	28548606	28550495	4.7481	1.03e-06	0.00125
NUPR1	26471	Skin_Not_Sun_Exposed_Suprapubic	16	28548606	28550495	4.6847	1.4e-06	0.0015
NUPR1	26471	Nerve_Tibial	16	28548606	28550495	4.6366	1.77e-06	0.0021
RABEP2	79874	Skin_Not_Sun_Exposed_Suprapubic	16	28915742	28947847	3.9978	3.2e-05	0.0162
RABEP2	79874	Skin_Sun_Exposed_Lower_leg	16	28915742	28947847	3.9697	3.6e-05	0.0175
SBK1	388228	Skin_Sun_Exposed_Lower_leg	16	28303840	28335170	5.2649	7.01e-08	0.000123
SBK1	388228	Skin_Not_Sun_Exposed_Suprapubic	16	28303840	28335170	5.1887	1.06e-07	0.00034
SBK1	388228	Artery_Tibial	16	28303840	28335170	4.8059	7.7e-07	0.000745
SBK1	388228	Artery_Aorta	16	28303840	28335170	4.7982	8e-07	0.000797
SBK1	388228	Stomach	16	28303840	28335170	4.5702	2.44e-06	0.00128
SBK1	388228	Colon_Transverse	16	28303840	28335170	4.6577	1.6e-06	0.0014
SBK1	388228	Small_Intestine_Terminal_Ileum	16	28303840	28335170	4.0945	2.12e-05	0.00973
SGF29	112869	Whole_Blood	16			5.4721	2.22e-08	3.38e-05
SGF29	112869	Skin_Sun_Exposed_Lower_leg	16			5.436	2.72e-08	7.79e-05
SGF29	112869	Spleen	16			5.3938	3.45e-08	0.000108
SGF29	112869	Artery_Tibial	16			5.2301	8.47e-08	0.000137
SGF29	112869	Muscle_Skeletal	16			5.3502	4.39e-08	0.000161
SGF29	112869	Artery_Aorta	16			5.2022	9.85e-08	0.000261
SGF29	112869	Stomach	16			5.1716	1.16e-07	0.000305
SGF29	112869	Colon_Sigmoid	16			5.2115	9.37e-08	0.000329
SGF29	112869	Lung	16			5.1017	1.68e-07	0.000488
SGF29	112869	Colon_Transverse	16			4.9759	3.25e-07	0.00056
SGF29	112869	Skin_Not_Sun_Exposed_Suprapubic	16			4.4982	3.43e-06	0.003
SH2B1	25970	Nerve_Tibial	16	28857921	28885526	5.4852	2.07e-08	0.000108
SH2B1	25970	Heart_Left_Ventricle	16	28857921	28885526	5.2756	6.62e-08	0.000211
SH2B1	25970	Spleen	16	28857921	28885526	4.8106	7.52e-07	0.000597
SH2B1	25970	Whole_Blood	16	28857921	28885526	4.6786	1.44e-06	0.000925
SH2B1	25970	Lung	16	28857921	28885526	4.8044	7.76e-07	0.0011
SH2B1	25970	Artery_Aorta	16	28857921	28885526	4.6886	1.38e-06	0.00122
SH2B1	25970	Stomach	16	28857921	28885526	4.5745	2.39e-06	0.00128
SH2B1	25970	Colon_Sigmoid	16	28857921	28885526	4.5617	2.54e-06	0.00202
SH2B1	25970	Heart_Atrial_Appendage	16	28857921	28885526	4.6099	2.01e-06	0.00207
SH2B1	25970	Artery_Tibial	16	28857921	28885526	4.0528	2.53e-05	0.00993
SPNS1	83985	Whole_Blood	16	28985542	28995869	5.6503	8.01e-09	1.67e-05
SPNS1	83985	Artery_Tibial	16	28985542	28995869	5.0079	2.75e-07	0.000296
SPNS1	83985	Cells_EBV-transformed_lymphocytes	16	28985542	28995869	5.117	1.55e-07	0.000422
SPNS1	83985	Spleen	16	28985542	28995869	4.8076	7.64e-07	0.000597
SPNS1	83985	Artery_Aorta	16	28985542	28995869	4.8755	5.43e-07	0.000617
SPNS1	83985	Lung	16	28985542	28995869	4.3467	6.91e-06	0.00534
SULT1A1	6817	Whole_Blood	16	28616903	28634946	5.3383	4.69e-08	5.58e-05
SULT1A1	6817	Nerve_Tibial	16	28616903	28634946	5.4531	2.47e-08	0.000108
SULT1A1	6817	Skin_Sun_Exposed_Lower_leg	16	28616903	28634946	5.2345	8.27e-08	0.000125
SULT1A1	6817	Muscle_Skeletal	16	28616903	28634946	5.3155	5.32e-08	0.000161
SULT1A1	6817	Artery_Tibial	16	28616903	28634946	5.0905	1.79e-07	0.000221
SULT1A1	6817	Heart_Left_Ventricle	16	28616903	28634946	5.1061	1.64e-07	0.00035
SULT1A1	6817	Lung	16	28616903	28634946	5.0215	2.56e-07	0.000488
SULT1A1	6817	Colon_Sigmoid	16	28616903	28634946	4.968	3.38e-07	0.000537
SULT1A1	6817	Stomach	16	28616903	28634946	4.9819	3.15e-07	0.000551
SULT1A1	6817	Skin_Not_Sun_Exposed_Suprapubic	16	28616903	28634946	4.9755	3.25e-07	0.000587
SULT1A1	6817	Spleen	16	28616903	28634946	4.8413	6.45e-07	0.000597
SULT1A1	6817	Heart_Atrial_Appendage	16	28616903	28634946	5.0177	2.62e-07	0.000604
SULT1A1	6817	Artery_Aorta	16	28616903	28634946	4.9406	3.89e-07	0.000613
SULT1A1	6817	Colon_Transverse	16	28616903	28634946	4.8591	5.9e-07	0.000678
SULT1A1	6817	Small_Intestine_Terminal_Ileum	16	28616903	28634946	4.934	4.03e-07	0.00103
SULT1A2	6799	Whole_Blood	16	28603264	28608430	5.8419	2.58e-09	1.03e-05
SULT1A2	6799	Artery_Tibial	16	28603264	28608430	5.7218	5.27e-09	2.55e-05
SULT1A2	6799	Muscle_Skeletal	16	28603264	28608430	5.8102	3.12e-09	2.84e-05
SULT1A2	6799	Stomach	16	28603264	28608430	5.5687	1.28e-08	6.74e-05
SULT1A2	6799	Skin_Sun_Exposed_Lower_leg	16	28603264	28608430	5.3847	3.63e-08	7.79e-05
SULT1A2	6799	Heart_Left_Ventricle	16	28603264	28608430	5.5358	1.55e-08	9.88e-05
SULT1A2	6799	Nerve_Tibial	16	28603264	28608430	5.4169	3.03e-08	0.000108
SULT1A2	6799	Heart_Atrial_Appendage	16	28603264	28608430	5.496	1.94e-08	0.000135
SULT1A2	6799	Artery_Aorta	16	28603264	28608430	5.4738	2.2e-08	0.000175
SULT1A2	6799	Spleen	16	28603264	28608430	5.1579	1.25e-07	0.00026
SULT1A2	6799	Colon_Sigmoid	16	28603264	28608430	5.1796	1.11e-07	0.000329
SULT1A2	6799	Lung	16	28603264	28608430	5.0001	2.87e-07	0.000488
SULT1A2	6799	Colon_Transverse	16	28603264	28608430	5.0293	2.46e-07	0.00056
SULT1A2	6799	Skin_Not_Sun_Exposed_Suprapubic	16	28603264	28608430	5.0289	2.47e-07	0.000587
SULT1A2	6799	Artery_Coronary	16	28603264	28608430	4.9924	2.98e-07	0.000741
TUFM	7284	Whole_Blood	16	28853732	28857729	5.7803	3.73e-09	1.03e-05
TUFM	7284	Skin_Sun_Exposed_Lower_leg	16	28853732	28857729	5.8801	2.05e-09	2.16e-05
TUFM	7284	Artery_Tibial	16	28853732	28857729	5.6274	9.15e-09	2.95e-05
TUFM	7284	Skin_Not_Sun_Exposed_Suprapubic	16	28853732	28857729	5.5146	1.75e-08	0.000168
TUFM	7284	Nerve_Tibial	16	28853732	28857729	5.2808	6.43e-08	0.000172
TUFM	7284	Artery_Aorta	16	28853732	28857729	5.291	6.08e-08	0.000242
TUFM	7284	Spleen	16	28853732	28857729	5.0871	1.82e-07	0.000284
TUFM	7284	Colon_Sigmoid	16	28853732	28857729	5.1166	1.56e-07	0.000329
TUFM	7284	Cells_EBV-transformed_lymphocytes	16	28853732	28857729	4.9934	2.97e-07	0.000422
TUFM	7284	Muscle_Skeletal	16	28853732	28857729	4.9502	3.71e-07	0.000482
TUFM	7284	Lung	16	28853732	28857729	5.0936	1.76e-07	0.000488
TUFM	7284	Stomach	16	28853732	28857729	4.8988	4.82e-07	0.000586
TUFM	7284	Colon_Transverse	16	28853732	28857729	4.9035	4.71e-07	0.000649
TUFM	7284	Artery_Coronary	16	28853732	28857729	4.9305	4.1e-07	0.000741
TUFM	7284	Small_Intestine_Terminal_Ileum	16	28853732	28857729	4.7783	8.84e-07	0.00103
ABCA10	10349	Artery_Tibial	17	67143355	67240987	3.7738	8.04e-05	0.0251
CDC27	996	Muscle_Skeletal	17	45195069	45266788	3.821	6.65e-05	0.0263
ERBB2	2064	Skin_Sun_Exposed_Lower_leg	17	37844167	37886679	3.7679	8.23e-05	0.0322
ERBB2	2064	Skin_Not_Sun_Exposed_Suprapubic	17	37844167	37886679	3.7421	9.12e-05	0.0366
ERBB2	2064	Heart_Atrial_Appendage	17	37844167	37886679	3.7625	8.41e-05	0.0416
GSDMA	284110	Nerve_Tibial	17	38119226	38134019	4.1719	1.51e-05	0.0107
GSDMA	284110	Artery_Tibial	17	38119226	38134019	3.9087	4.64e-05	0.0166
GSDMA	284110	Artery_Aorta	17	38119226	38134019	3.9131	4.56e-05	0.0227
GSDMA	284110	Colon_Transverse	17	38119226	38134019	3.8545	5.8e-05	0.025
GSDMA	284110	Lung	17	38119226	38134019	3.9199	4.43e-05	0.0251
GSDMA	284110	Colon_Sigmoid	17	38119226	38134019	3.7998	7.24e-05	0.0354
GSDMA	284110	Muscle_Skeletal	17	38119226	38134019	3.6572	0.000127	0.04
GSDMA	284110	Stomach	17	38119226	38134019	3.5908	0.000165	0.0421
GSDMA	284110	Skin_Not_Sun_Exposed_Suprapubic	17	38119226	38134019	3.63	0.000142	0.0487
GSDMB	55876	Small_Intestine_Terminal_Ileum	17	38060848	38076107	4.1134	1.95e-05	0.00973
GSDMB	55876	Cells_EBV-transformed_lymphocytes	17	38060848	38076107	3.9725	3.56e-05	0.0101
GSDMB	55876	Colon_Transverse	17	38060848	38076107	4.1344	1.78e-05	0.0102
GSDMB	55876	Spleen	17	38060848	38076107	4.0832	2.22e-05	0.0116
IKZF3	22806	Whole_Blood	17	37921198	38020441	4.0379	2.7e-05	0.00935
IKZF3	22806	Cells_EBV-transformed_lymphocytes	17	37921198	38020441	3.9937	3.25e-05	0.0101
MED24	9862	Muscle_Skeletal	17	38175350	38217468	3.8485	5.94e-05	0.0246
MED24	9862	Artery_Tibial	17	38175350	38217468	3.5706	0.000178	0.0392
ORMDL3	94103	Cells_EBV-transformed_lymphocytes	17	38077294	38083854	4.1533	1.64e-05	0.00666
ORMDL3	94103	Spleen	17	38077294	38083854	4.2038	1.31e-05	0.0082
ORMDL3	94103	Lung	17	38077294	38083854	4.1739	1.5e-05	0.01
ORMDL3	94103	Skin_Sun_Exposed_Lower_leg	17	38077294	38083854	4.0867	2.19e-05	0.0144
ORMDL3	94103	Small_Intestine_Terminal_Ileum	17	38077294	38083854	3.9289	4.27e-05	0.0149
PGAP3	93210	Small_Intestine_Terminal_Ileum	17	37827375	37853050	3.8173	6.75e-05	0.0215
PNMT	5409	Lung	17	37824234	37826728	3.8269	6.49e-05	0.0325
RNF213	57674	Artery_Aorta	17	78234665	78372586	3.6989	0.000108	0.0411
PTPN2	5771	Spleen	18	12785477	12929642	4.4675	3.96e-06	0.00275
PTPN2	5771	Nerve_Tibial	18	12785477	12929642	3.6798	0.000117	0.0445
ICAM5	7087	Heart_Atrial_Appendage	19	10400657	10407454	4.6885	1.38e-06	0.00191
ICAM5	7087	Heart_Left_Ventricle	19	10400657	10407454	4.6036	2.08e-06	0.00221
IQCN	80726	Nerve_Tibial	19			3.9674	3.63e-05	0.0203
IQCN	80726	Artery_Tibial	19			3.7134	0.000102	0.03
IQCN	80726	Skin_Not_Sun_Exposed_Suprapubic	19			3.7736	8.04e-05	0.0337
IQCN	80726	Whole_Blood	19			3.6494	0.000131	0.0342
IQCN	80726	Skin_Sun_Exposed_Lower_leg	19			3.6674	0.000123	0.0417
PDE4A	5141	Artery_Tibial	19	10527449	10580305	5.8117	3.09e-09	2.55e-05
PDE4A	5141	Skin_Sun_Exposed_Lower_leg	19	10527449	10580305	5.3818	3.69e-08	7.79e-05
PDE4A	5141	Nerve_Tibial	19	10527449	10580305	4.8133	7.42e-07	0.000991
PDE4A	5141	Colon_Transverse	19	10527449	10580305	4.3682	6.27e-06	0.0048
PDE4A	5141	Colon_Sigmoid	19	10527449	10580305	4.1956	1.36e-05	0.00807
PDE4A	5141	Artery_Aorta	19	10527449	10580305	4.1152	1.93e-05	0.0118
TYK2	7297	Whole_Blood	19	10461209	10491352	5.0751	1.94e-07	0.000201
TYK2	7297	Nerve_Tibial	19	10461209	10491352	4.4774	3.78e-06	0.00367
TYK2	7297	Skin_Not_Sun_Exposed_Suprapubic	19	10461209	10491352	4.4018	5.37e-06	0.00431
TYK2	7297	Lung	19	10461209	10491352	4.3526	6.73e-06	0.00534
TYK2	7297	Artery_Tibial	19	10461209	10491352	4.1445	1.7e-05	0.00717
TYK2	7297	Skin_Sun_Exposed_Lower_leg	19	10461209	10491352	4.2001	1.33e-05	0.0101
TYK2	7297	Colon_Sigmoid	19	10461209	10491352	3.9138	4.54e-05	0.0241
FKBP1A	2280	Artery_Aorta	20	1349622	1373806	3.9917	3.28e-05	0.0174
RTEL1	51750	Artery_Tibial	20	62289163	62328416	3.4998	0.000233	0.0479
STMN3	50861	Skin_Sun_Exposed_Lower_leg	20	62271061	62284780	3.6496	0.000131	0.0433
TMEM74B	55321	Muscle_Skeletal	20	1161205	1166059	3.6795	0.000117	0.0394
MX1	4599	Whole_Blood	21	42792231	42831141	3.7516	8.79e-05	0.0252
MX1	4599	Artery_Tibial	21	42792231	42831141	3.7457	8.99e-05	0.0272
MX1	4599	Nerve_Tibial	21	42792231	42831141	3.7452	9.01e-05	0.0414
UBASH3A	53347	Whole_Blood	21	43824008	43867791	4.1134	1.95e-05	0.00737
